# Supplementary material for: Synergistic Antibiofilm Effects of Chestnut and Linden Honey with Lavender Essential Oil Against Multidrug-Resistant Otitis Media Pathogens
Source: Antibiotics (Basel). 2025 Feb 2;14(2):146. doi: 10.3390/antibiotics14020146 (PMC11851655; doi:10.3390/antibiotics14020146)
Supplement: Supplementary file 1 [file antibiotics-14-00146-s001.zip]

Archive with 1 entries (1 files):
- antibiotics-3403173-supplementary.pdf
